# Supplementary material for: Evaluating Machine Learning-Based Classification of Human Locomotor Activities for Exoskeleton Control Using Inertial Measurement Unit and Pressure Insole Data
Source: Sensors (Basel). 2025 Aug 29;25(17):5365. doi: 10.3390/s25175365 (PMC12431005; doi:10.3390/s25175365)
Supplement: Supplementary file 1 [file sensors-25-05365-s001.zip]

Archive with 1 entries (1 files):
- sensors-3802860-supplementary.pdf
